# Supplementary material for: Abdominal Obesity-Related Disturbance of Insulin Sensitivity Is Associated with CD8+ EMRA Cells in the Elderly
Source: Cells. 2021 Apr 23;10(5):998. doi: 10.3390/cells10050998 (PMC8146929; doi:10.3390/cells10050998)
Supplement: Supplementary file 1 [file cells-10-00998-s001.zip]

Archive with 1 entries (1 files):
- cells-1172886-supplementary.pdf
